# Supplementary material for: Analysis of the genetic variation in mitochondrial DNA, Y-chromosome sequences, and MC1R sheds light on the ancestry of Nigerian indigenous pigs
Source: Genet Sel Evol. 2017 Jun 26;49:52. doi: 10.1186/s12711-017-0326-1 (PMC5485568; doi:10.1186/s12711-017-0326-1)
Supplement: Supplementary file 1 — Additional file 1: Table S1. Data on the 204 hairy black NIP sampled from six states in Nigeria. Information on the mtDNA, Y-chromosome and MC1R of the 204 NIP samples. [file 12711_2017_326_MOESM1_ESM.xlsx]

## Sheet: 204-NIGERIAN INDINEOUS PIGS
Additional file 1: Table S1. Data on the 204 hairy black NIP sampled from six states in Nigeria
Sample	Location	Sex	mtDNA GenBank Accession No	Y-chromo. Accession No	MC1R GenBank Accession No
1734_IB_NG	Ibadan	Male	KU561971	KU561941	KX264504
1735_IB_NG	Ibadan	Male	KU561972	KU561942	KX264505
1736_IB_NG	Ibadan	Female	KU561973	N/A	KX264506
1737_IB_NG	Ibadan	Male	KU561974	N/A	N/A
1738_IB_NG	Ibadan	Male	KU561975	KU561943	KX264507
1739_LO_NG	Lokoja	Female	KU561976	N/A	KX264508
1740_LO_NG	Lokoja	Female	KU561977	N/A	KX264509
1741_LO_NG	Lokoja	Male	KU561978	KU561944	KX264510
1742_LO_NG	Lokoja	Female	KU561979	N/A	KX264511
1743_LO_NG	Lokoja	Female	KU561980	N/A	KX264512
1744_LO_NG	Lokoja	Female	KU561981	N/A	KX264513
1745_LO_NG	Lokoja	Female	KU561982	N/A	KX264514
1746_LO_NG	Lokoja	Male	KU561983	KU561945	KX264515
1747_LO_NG	Lokoja	Female	KU561984	N/A	KX264516
1748_LO_NG	Lokoja	Female	KU561985	N/A	KX264517
1749_LO_NG	Lokoja	Female	KU561986	N/A	KX264518
1750_LO_NG	Lokoja	Female	KU561987	N/A	KX264519
1751_LO_NG	Lokoja	Female	KU561988	N/A	KX264520
1752_LO_NG	Lokoja	Female	KU561989	N/A	KX264521
1753_LO_NG	Lokoja	Female	KU561990	N/A	KX264522
1754_LO_NG	Lokoja	Female	KU561991	N/A	KX264523
1755_LO_NG	Lokoja	Female	KU561992	N/A	KX264524
1756_LO_NG	Lokoja	Male	KU561993	KU561946	KX264525
1757_LO_NG	Lokoja	Female	KU561994	N/A	KX264526
1758_TAR_NG	Taraba	Female	KU561995	N/A	KX264527
1759_TAR_NG	Taraba	Female	KU561996	N/A	KX264528
1760_TAR_NG	Taraba	Female	KU561997	N/A	KX264529
1761_TAR_NG	Taraba	Female	KU561998	N/A	KX264530
1762_TAR_NG	Taraba	Female	KU561999	N/A	KX264531
1763_TAR_NG	Taraba	Female	KU562000	N/A	KX264532
1764_TAR_NG	Taraba	Female	KU562001	N/A	KX264533
1765_TAR_NG	Taraba	Female	KU562002	N/A	KX264534
1766_TAR_NG	Taraba	Female	KU562003	N/A	KX264535
1767_TAR_NG	Taraba	Female	KU562004	N/A	KX264536
1768_TAR_NG	Taraba	Male	KU562005	KU561947	KX264537
1769_TAR_NG	Taraba	Male	KU562006	KU561948	KX264538
1770_AN_NG	Anambra	Female	KU562007	N/A	KX264539
1771_AN_NG	Anambra	Female	KU562008	N/A	KX264540
1772_AN_NG	Anambra	Female	KU562009	N/A	KX264541
1773_AN_NG	Anambra	Female	KU562010	N/A	N/A
1774_AN_NG	Anambra	Female	KU562011	N/A	N/A
1775_AN_NG	Anambra	Female	KU562012	N/A	KX264542
1776_AN_NG	Anambra	Female	KU562013	N/A	KX264543
1777_AN_NG	Anambra	Female	KU562014	N/A	KX264544
1778_AN_NG	Anambra		KU562015	N/A	KX264545
1779_AN_NG	Anambra	Male	KU562016	KU561949	KX264546
1780_AN_NG	Anambra	Female	KU562017	N/A	KX264547
1781_AN_NG	Anambra	Male	KU562018	KU561950	KX264548
1782_AN_NG	Anambra	Male	KU562019	KU561951	KX264549
1783_AN_NG	Anambra	Female	KU562020	N/A	KX264550
1784_AN_NG	Anambra	Male	KU562021	KU561952	KX264551
1785_AN_NG	Anambra	Female	KU562022	N/A	KX264552
1786_AN_NG	Anambra	Female	KU562023	N/A	KX264553
1787_AN_NG	Anambra	Female	KU562024	N/A	KX264554
1788_AN_NG	Anambra	Male	KU562025	KU561953	KX264555
1789_AN_NG	Anambra	Female	KU562026	N/A	KX264556
1790_AN_NG	Anambra	Female	KU562027	N/A	KX264557
1791_AN_NG	Anambra	Male	KU562028	KU561954	KX264558
1792_AN_NG	Anambra	Male	KU562029	KU561955	KX264559
1793_AN_NG	Anambra	Female	KU562030	N/A	KX264560
1794_AN_NG	Anambra	Female	KU562031	N/A	KX264561
1795_AN_NG	Anambra	Male	KU562032	KU561956	KX264562
1796_AN_NG	Anambra	Female	KU562033	N/A	KX264563
1797_AN_NG	Anambra	Male	KU562034	KU561957	KX264564
1798_AN_NG	Anambra	Female	KU562035	N/A	N/A
1799_AN_NG	Anambra	Male	KU562036	KU561958	KX264565
1800_AN_NG	Anambra	Female	KU562037	N/A	KX264566
1801_AN_NG	Anambra	Female	KU562038	N/A	KX264567
1802_AN_NG	Anambra	Female	KU562039	N/A	KX264568
1803_AN_NG	Anambra	Female	KU562040	N/A	KX264569
7052_KAT_NG	katsina	Female	KU562041	N/A	KX264570
7053_KAT_NG	Katsina	Male	KU562042	KU561959	KX264571
7054_KAT_NG	katsina	Female	KU562043	N/A	KX264572
7055_KAT_NG	Katsina	Female	KU562044	N/A	KX264573
7056_KAT_NG	katsina	Male	KU562045	KU561960	KX264574
7057_KAT_NG	Katsina	Male	KU562046	KU561961	N/A
7058_KAT_NG	katsina	Female	KU562047	N/A	KX264575
7059_KAT_NG	Katsina	Male	KU562048	KU561962	N/A
7060_KAT_NG	katsina	Male	KU562049	KU561963	KX264576
7061_KAT_NG	Katsina	Female	KU562050	N/A	KX264577
7062_KAT_NG	katsina	Male	KU562051	KU561964	KX264578
7063_KAT_NG	Katsina	Female	KU562052	N/A	KX264579
7064_KAT_NG	katsina	Female	KU562053	N/A	KX264580
7065_KAT_NG	Katsina	Male	KU562054	KU561965	KX264581
7066_KAT_NG	katsina	Female	KU562055	N/A	KX264582
7067_KAT_NG	Katsina	Female	KU562056	N/A	KX264583
7068_KAT_NG	katsina	Female	KU562057	N/A	KX264584
7069_KAT_NG	Katsina	Male	KU562058	KU561966	KX264585
7070_KAT_NG	katsina	Female	KU562059	N/A	KX264586
7071_KAT_NG	Katsina	Male	KU562060	KU561967	KX264587
7072_KAT_NG	katsina	Male	KU562061	KU561968	KX264588
7073_KAT_NG	Katsina	Female	KU562062	N/A	KX264589
7074_KAT_NG	katsina	Female	KU562063	N/A	KX264590
7075_KAT_NG	Katsina	Female	KU562064	N/A	KX264591
7076_KAT_NG	Katsina	Female	N/A	N/A	KX264592
7077_KAT_NG	Katsina	Male	KU562065	KU561969	KX264593
7078_KAT_NG	katsina	Female	KU562066	N/A	N/A
7079_KAT-NG	katsina	Female	N/A	N/A	N/A
7080_KAT_NG	Katsina	Male	KU562067	KU561970	N/A
7081_KAT_NG	Katsina	Female	KU562068	N/A	N/A
10_TAR_NG	Taraba	Male	KY055561	KY234316	N/A
100_NG	Taraba	Female	KY055562	N/A	N/A
101_NG	Taraba	Female	KY055563	N/A	N/A
102_NG	Taraba	Female	KY055564	N/A	N/A
103_NG	Taraba	Female	KY055565	N/A	N/A
104_NG	Jos	Female	KY055566	N/A	N/A
105_NG	Jos	Female	KY055567	N/A	N/A
106_NG	Jos	Female	KY055568	N/A	N/A
107_NG	Jos	Female	KY055569	N/A	N/A
108_NG	Jos	Female	KY055570	N/A	N/A
109_NG	Jos	Female	KY055571	N/A	N/A
11_TAR_NG	Taraba	Male	KY055572	KY234317	N/A
110_NG	Taraba	Female	KY055573	N/A	N/A
12_NG	Taraba	Female	KY055574	N/A	N/A
13_NG	Taraba	Female	KY055575	N/A	N/A
14_NG	Taraba	Female	KY055576	N/A	N/A
15_NG	Taraba	Female	KY055577	N/A	N/A
16_NG	Taraba	Female	KY055578	N/A	N/A
17_TAR_NG	Taraba	Male	KY055579	KY234333	N/A
19_NG	Taraba	Female	KY055580	N/A	N/A
22_NG	Taraba	Female	KY055584	N/A	N/A
23_TAR_NG	Taraba	Male	KY055585	KY234336	N/A
24_NG	Taraba	Female	KY055586	N/A	N/A
25_NG	Taraba	Female	KY055587	N/A	N/A
26_NG	Taraba	Female	KY055588	N/A	N/A
27_NG	Taraba	Female	KY055589	N/A	N/A
28_TAR_NG	Taraba	Male	KY055590	KY234337	N/A
29_TAR_NG	Taraba	Male	KY055591	KY234338	N/A
3_NG	Ibadan	Female	KY055592	N/A	N/A
30_NG	Ibadan	Female	KY055593	N/A	N/A
31_NG	Ibadan	Female	KY055594	N/A	N/A
32_NG	Ibadan	Female	KY055595	N/A	N/A
33_NG	Ibadan	Female	KY055596	N/A	N/A
34_NG	Taraba	Female	KY055597	N/A	N/A
35_TAR_NG	Taraba	Male	KY055598	KY234339	N/A
36_NG	Taraba	Female	KY055599	N/A	N/A
37_NG	Taraba	Female	KY055600	N/A	N/A
38_NG	Taraba	Female	KY055601	N/A	N/A
39_TAR_NG	Taraba	Male	KY055602	KY234340	N/A
4_NG	Taraba	Female	KY055603	N/A	N/A
40_TAR_NG	Taraba	Male	KY055604	KY234318	N/A
41_NG	Taraba	Female	KY055605	N/A	N/A
42_TAR_NG	Taraba	Male	KY055606	KY234319	N/A
43_NG	Ibadan	Female	KY055607	N/A	N/A
44_NG	Ibadan	Female	KY055608	N/A	N/A
45_TAR_NG	Taraba	Male	KY055609	KY234320	N/A
46_NG	Ibadan	Female	KY055610	N/A	N/A
47_NG	Ibadan	Female	KY055611	N/A	N/A
48_NG	Ibadan	Female	KY055612	N/A	N/A
49_NG	Ibadan	Female	KY055613	N/A	N/A
5_NG	Ibadan	Female	KY055614	N/A	N/A
50_NG	Lokoja	Female	KY055615	N/A	N/A
51_NG	Lokoja	Female	KY055616	N/A	N/A
52_NG	Lokoja	Female	KY055617	N/A	N/A
53_NG	Lokoja	Female	KY055618	N/A	N/A
54_NG	Lokoja	Female	KY055619	N/A	N/A
55_NG	Jos	Female	KY055620	N/A	N/A
56_NG	Jos	Female	KY055621	N/A	N/A
57_TAR_NG	Taraba	Male	KY055622	KY234321	N/A
59_TAR_NG	Taraba	Male	KY055623	KY234322	N/A
6_NG	Lokoja	Female	KY055624	N/A	N/A
60_NG	Lokoja	Female	KY055625	N/A	N/A
61_NG	Lokoja	Female	KY055626	N/A	N/A
62_NG	Lokoja	Female	KY055627	N/A	N/A
63_NG	Lokoja	Female	KY055628	N/A	N/A
64_TAR_NG	Taraba	Male	KY055629	KY234323	N/A
65_TAR_NG	Taraba	Male	KY055630	KY234324	N/A
66_TAR_NG	Taraba	Male	KY055631	KY234325	N/A
67_NG	Ibadan	Female	KY055632	N/A	N/A
68_TAR_NG	Taraba	Male	KY055633	KY234326	N/A
69_NG	Jos	Female	KY055634	N/A	N/A
7_NG	Jos	Female	KY055635	N/A	N/A
70_NG	Jos	Female	KY055636	N/A	N/A
71_TAR_NG	Taraba	Male	KY055637	KY234327	N/A
72_NG	Jos	Female	KY055638	N/A	N/A
73_NG	Jos	Female	KY055639	N/A	N/A
74_NG	Jos	Female	KY055640	N/A	N/A
75_NG	Jos	Female	KY055641	N/A	N/A
76_TAR_NG	Taraba	Male	KY055642	KY234328	N/A
77_NG	Jos	Female	KY055643	N/A	N/A
78_NG	Jos	Male	KY055644	KY234329	N/A
79_TAR_NG	Taraba	Female	KY055645	N/A	N/A
8_NG	Jos	Female	KY055646	N/A	N/A
80_NG	Jos	Female	KY055647	N/A	N/A
81_NG	Jos	Female	KY055648	N/A	N/A
82_NG	Jos	Female	KY055649	N/A	N/A
83_TAR_NG	Taraba	Male	KY055650	KY234330	N/A
84_NG	Ibadan	Female	KY055651	N/A	N/A
85_TAR_NG	Taraba	Male	KY055652	KY234331	N/A
86_NG	Jos	Female	KY055653	N/A	N/A
87_NG	Jos	Female	KY055654	N/A	N/A
88_NG	Jos	Female	KY055655	N/A	N/A
89_NG	Jos	Female	KY055656	N/A	N/A
9_NG	Jos	Female	KY055657	N/A	N/A
90_NG	Jos	Female	KY055658	N/A	N/A
91_TAR_NG	Taraba	Male	KY055659	KY234332	N/A
92_NG	Jos	Female	KY055660	N/A	N/A
95_NG	Jos	Female	KY055661	N/A	N/A
96_NG	Jos	Female	KY055662	N/A	N/A
99_NG	Jos	Female	KY055663	N/A	N/A
1_TAR_NG	Taraba	Male	N/A	KY234314	N/A
2_TAR_NG	Taraba	Male	KY055581	KY234315	N/A
20_TAR_NG	Taraba	Male	KY055582	KY234334	N/A
21_TAR_NG	Taraba	Male	KY055583	KY234335	N/A
Note: Information on the mtDNA, Y-Chromosome and MC1R of the 204 NIP samples.
