# Supplementary material for: Analysis of the genetic variation in mitochondrial DNA, Y-chromosome sequences, and MC1R sheds light on the ancestry of Nigerian indigenous pigs
Source: Genet Sel Evol. 2017 Jun 26;49:52. doi: 10.1186/s12711-017-0326-1 (PMC5485568; doi:10.1186/s12711-017-0326-1)
Supplement: Supplementary file 3 — Additional file 3: Table S2. Data on the 722 pig D-loop sequences analyzed in this study. European, African and Asian mitochondrial control region sequences retrieved from GenBank were used for the median joining network analysis (Fig. 1). Assignments to sub-haplogroups and variants conform to the pig and wild boar mtDNA tree obtained from DomeTree [22]. [file 12711_2017_326_MOESM3_ESM.xls]

## Sheet: 722-Global pig 
Additional file 3: Table S2. Data on the 722 pig D-loop sequences analyzed in this study
GenBank Accession Number	Location	Haplogroup	Variants
HM747196	Austria	E	131,137C,142+XA,144,152,157,180,240,278,293,305,389,451,500,574,575-16690d
HM747197	Austria	E	131,137C,142+XA,144,157,180,240,278,293,305,389,451,500,574,575-16690d
DQ379234	Belgium	E1a1a	124T,131,137C,142+XA,144,152,157,240,278,287,293,305,322,389,451,500,574,575-16690d
DQ379235	Belgium	E	131,137C,142+XA,144,152,157,180,240,287,293,305,322,389,451,500,575-16690d
DQ379236	Belgium	E	131,137C,142+XA,144,152,157,180,240,287,293,305,322,389,451,500,575-16690d
DQ379237	Belgium	E	131,137C,142+XA,144,152,157,180,240,287,293,305,322,389,451,500,575-16690d
DQ379239	Belgium	E1a1b2	120T,124T,131,137C,142+XA,144,152,157,180,240,293,305,322,389,451,500,574,575-16690d
DQ379240	Belgium	D1b	137C,142+XA,404,500,575-16690d
AY884752	Canary	E	131,137C,142+XA,144,152,157,180,240,278,287,293,305,322,389,451,500,574,575-16690d
AY884753	Canary	E	131,137C,142+XA,144,152,157,180,240,278,287,293,305,322,389,451,500,574,575-16690d
DQ152850	Canary	E	131,137C,142+XA,144,152,157,180,240,278,287,293,305,322,389,451,500,574,575-16690d
DQ379054	Canary	E	131,137C,142+XA,144,152,157,180,240,278,287,293,305,322,389,451,500,574,575-16690d
DQ379055	Canary	E	131,137C,142+XA,144,152,157,180,240,278,287,293,305,322,389,451,500,574,575-16690d
DQ379129	Canary	D1a1	137C,142+XA,278,451,500,575-16690d
JQ668030	Chile	E1a1b2	124T,131,137C,142+XA,144,152,157,180,240,293,305,322,389,451,500,574,575-16690d
JQ668031	Chile	E	131,137C,142+XA,144,152,157,180,240,293,322,389,451,500,574,575-16690d
JQ668032	Chile	E1a1b2	124T,131,137C,142+XA,144,152,157,180,240,293,305,322,389,451,500,574,575-16690d
JQ668033	Chile	D3a	137C,142+XA,240,278,451,575-16690d
JQ668034	Chile	E	131,137C,142+XA,144,152,157,180,240,278,293,305,322,389,451,500,559,574,575-16690d
JQ668035	Chile	D1a	137C,142+XA,158,180,240,278,322,442,451,500,575-16690d
FJ601448	China	D1a1a	137C,142+XA,240,278,451,500,575-16690d
FJ601452	China	D1	137C,142+XA,389,500,559,575-16690d
FJ601456	China	D1a1a	137C,142+XA,240,278,451,500,575-16690d
FJ601458	China	D1e	137C,142+XA,240,300,500,559,575-16690d
FJ601460	China	D1a1	137C,142+XA,278,451,500,575-16690d
FJ601464	China	D1a1	137C,142+XA,278,451,500,575-16690d
FJ601468	China	D1a1c	137C,142+XA,278,386,451,500,575-16690d
FJ601470	China	D1b	137C,142+XA,404,500,575-16690d
FJ601474	China	D1a1'3	137C,142+XA,278,500,575-16690d
FJ601483	China	D1a1	137C,142+XA,278,358,451,500,575-16690d
FJ601485	China	D1	137C,142+XA,240,500,575-16690d
FJ601487	China	D1b	137C,142+XA,404,500,575-16690d
FJ601489	China	D1a1	137C,142+XA,278,451,500,575-16690d
FJ601491	China	D1	137C,142+XA,500,575-16690d
FJ601493	China	D1a1	137C,142+XA,278,451,500,575-16690d
FJ601495	China	D1c1b	137C,142+XA,442,500,575-16690d
FJ601498	China	D1b	137C,142+XA,404,451,500,575-16690d
FJ601499	China	D1b	137C,142+XA,404,500,575-16690d
FJ601501	China	D1a1a	137C,142+XA,240,278,451,500,575-16690d
FJ601504	China	D1a1	137C,142+XA,278,451,500,575-16690d
FJ601506	China	D1a3a	137C,142+XA,240,278,300,500,552,575-16690d
FJ601509	China	D1a1	137C,142+XA,278,451,500,575-16690d
FJ601510	China	D1	137C,142+XA,240,500,575-16690d
FJ601511	China	D1a1	137C,142+XA,278,451,500,552,575-16690d
FJ601512	China	D1b	137C,142+XA,404,500,559,575-16690d
FJ601515	China	D1	137C,142+XA,168,500,575-16690d
FJ601516	China	D1	137C,142+XA,240,500,575-16690d
FJ601517	China	D1b	137C,142+XA,404,500,575-16690d
FJ601518	China	D1	137C,142+XA,240,442,500,575-16690d
FJ601519	China	D2	137C,142+XA,575-16690d
FJ601520	China	D1a1'3	137C,142+XA,278,500,575-16690d
FJ601521	China	D1a1	137C,142+XA,278,451,500,575-16690d
FJ601522	China	D1	137C,142+XA,500,575-16690d
FJ601523	China	D	137C,142+XA,259,442,559,575-16690d
FJ601524	China	D2	137C,142+XA,259,575-16690d
FJ601525	China	D1a1	137C,142+XA,240,278,451,500,559,575-16690d
FJ601526	China	D1a1c	137C,142+XA,180,278,451,500,575-16690d
FJ601527	China	D1a1c	137C,142+XA,180,278,451,500,575-16690d
FJ601528	China	D1	137C,142+XA,500,575-16690d
FJ601529	China	D1	137C,142+XA,500,575-16690d
gJX068493	China	D1	137C,142+XA,240,500,575-16690d
JX068457	China	D1	137C,142+XA,500,575-16690d
JX06846	China	D1	137C,142+XA,389,500,575-16690d
JX068461	China	D1a1	137C,142+XA,278,451,500,575-16690d
JX068462	China	D1	137C,142+XA,500,575-16690d
JX068463	China	D1	137C,142+XA,500,575-16690d
JX068464	China	D1	137C,142+XA,388,500,575-16690d
JX068465	China	D1	137C,142+XA,388,500,575-16690d
JX068466	China	D1a2	137C,142+XA,240,500,575-16690d
JX068467	China	D1a2	137C,142+XA,240,500,575-16690d
JX068468	China	D1	137C,142+XA,500,575-16690d
JX068469	China	D1	137C,142+XA,500,575-16690d
JX068470	China	D1a2	137C,142+XA,240,500,575-16690d
JX068471	China	D1a1b	137C,142+XA,278,451,500,559,575-16690d
JX068472	China	D1a1b	137C,142+XA,278,451,500,559,575-16690d
JX068473	China	D1	137C,142+XA,500,575-16690d
JX068474	China	D1	137C,142+XA,500,575-16690d
JX068475	China	D1a1	137C,142+XA,278,451,500,575-16690d
JX068476	China	D1a1	137C,142+XA,278,451,500,575-16690d
JX068477	China	D1	137C,142+XA,180,500,575-16690d
JX068478	China	D1	137C,142+XA,180,500,575-16690d
JX068479	China	D1	137C,142+XA,500,575-16690d
JX068480	China	D1	137C,142+XA,500,575-16690d
JX068481	China	D1	137C,142+XA,500,575-16690d
JX068482	China	D1a1	137C,142+XA,278,451,500,575-16690d
JX068485	China	D1	137C,142+XA,281,500,575-16690d
JX068486	China	D1	137C,142+XA,240,500,575-16690d
JX068487	China	D1	137C,142+XA,240,500,575-16690d
JX068488	China	D1a1	137C,142+XA,240,278,451,500,559,575-16690d
JX068489	China	D1	137C,142+XA,500,575-16690d
JX068491	China	D1	137C,142+XA,240,500,575-16690d
JX068492	China	D1	137C,142+XA,240,500,575-16690d
JX068494	China	D1	137C,142+XA,500,575-16690d
JX068495	China	D1	137C,142+XA,240,500,575-16690d
JX068496	China	D1	137C,142+XA,500,575-16690d
JX068497	China	D3a	137C,142+XA,240,278,451,575-16690d
JX068498	China	D1	137C,142+XA,240,500,575-16690d
JX068499	China	D1	137C,142+XA,500,575-16690d
JX068500	China	D1	137C,142+XA,240,500,575-16690d
JX068502	China	D1	137C,142+XA,500,575-16690d
JX068503	China	D1	137C,142+XA,500,575-16690d
JX068504	China	D1a1c	137C,142+XA,180,278,451,500,575-16690d
JX068505	China	D1	137C,142+XA,240,500,575-16690d
JX068506	China	D1	137C,142+XA,240,500,575-16690d
JX068507	China	D1a1	137C,142+XA,240,278,451,500,559,575-16690d
JX068508	China	D1a1	137C,142+XA,278,451,500,575-16690d
JX068509	China	D1	137C,142+XA,240,500,575-16690d
JX068510	China	D1	137C,142+XA,500,575-16690d
JX068511	China	D1a1	137C,142+XA,240,278,451,500,559,575-16690d
JX068512	China	D1	137C,142+XA,240,500,575-16690d
JX068513	China	D1	137C,142+XA,500,575-16690d
JX068514	China	D1	137C,142+XA,240,500,575-16690d
JX068515	China	D1	137C,142+XA,266,500,575-16690d
JX068516	China	D1	137C,142+XA,500,575-16690d
JX068517	China	D1a1c	137C,142+XA,180,278,451,500,575-16690d
JX068518	China	D1	137C,142+XA,240,500,575-16690d
JX068519	China	D1	137C,142+XA,240,500,575-16690d
JX068520	China	D1	137C,142+XA,500,575-16690d
JX068521	China	D1	137C,142+XA,240,500,575-16690d
JX068522	China	D1	137C,142+XA,240,500,575-16690d
JX068523	China	D1	137C,142+XA,500,575-16690d
JX068524	China	D1a1	137C,142+XA,240,278,451,500,559,575-16690d
KF913251	China	D1	137C,142+XA,500,559,575-16690d
KF913252	China	D1b	137C,142+XA,404,500,575-16690d
KF913253	China	D1b	137C,142+XA,404,500,575-16690d
KF913254	China	D1	137C,142+XA,500,559,575-16690d
KF913255	China	D3a	137C,142+XA,240,278,451,575-16690d
KF913256	China	D3a	137C,142+XA,240,278,451,575-16690d
KF913257	China	D3a	137C,142+XA,240,278,451,575-16690d
KF913258	China	D3a	137C,142+XA,240,278,451,575-16690d
KF913259	China	D3a	137C,142+XA,240,278,451,575-16690d
KF913260	China	D1	137C,142+XA,500,559,575-16690d
KF913261	China	D3a	137C,142+XA,240,278,451,575-16690d
KF913262	China	D1	137C,142+XA,500,559,575-16690d
KF913263	China	D1	137C,142+XA,500,559,575-16690d
KF913264	China	D1	137C,142+XA,240,500,575-16690d
KF913265	China	D1	137C,142+XA,500,559,575-16690d
KF913266	China	D1a1	137C,142+XA,276,278,451,500,575-16690d
KF913267	China	D1c1b	137C,142+XA,442,500,575-16690d
KF913268	China	D1c1b	137C,142+XA,442,500,575-16690d
KF913269	China	D1	137C,142+XA,500,559,575-16690d
KF913271	China	D1b	137C,142+XA,404,500,575-16690d
KF913272	China	D1	137C,142+XA,500,559,575-16690d
KF913273	China	D1	137C,142+XA,500,559,575-16690d
KF913274	China	D1	137C,142+XA,500,559,575-16690d
KF913275	China	D1b	137C,142+XA,404,500,575-16690d
KF913276	China	D1b	137C,142+XA,404,500,575-16690d
KF913277	China	D1a1a	137C,142+XA,240,278,451,500,575-16690d
KF913278	China	D1c1b	137C,142+XA,442,500,575-16690d
KF913279	China	D1	137C,142+XA,500,575-16690d
KF913280	China	D1	137C,142+XA,500,559,575-16690d
KF913281	China	D1	137C,142+XA,500,575-16690d
KF913282	China	D1b	137C,142+XA,180,404,500,575-16690d
KF913283	China	D1	137C,142+XA,500,575-16690d
KF913284	China	D1	137C,142+XA,500,575-16690d
KF913285	China	D1	137C,142+XA,240,500,575-16690d
KF913286	China	D1	137C,142+XA,240,500,575-16690d
KF913287	China	D1b	137C,142+XA,404,500,575-16690d
KF913288	China	D1	137C,142+XA,500,575-16690d
JN406857	Cuba	E	131,137C,142+XA,144,152,157,168,180,240,293,305,389,451,500,574,575-16690d
JN406858	Cuba	E1a1b	124T,131,137C,142+XA,144,152,157,180,240,293,322,389,451,500,574,575-16690d
JN406859	Cuba	E	131,137C,142+XA,144,152,157,180,240,278,293,305,322,389,451,500,574,575-16690d
JN406860	Cuba	E	131,137C,142+XA,144,152,157,180,240,278,293,305,322,389,451,500,574,575-16690d
JN406861	Cuba	E	131,137C,142+XA,144,152,157,180,240,278,293,305,322,389,451,500,574,575-16690d
JN406862	Cuba	E1a1b2	124T,131,137C,142+XA,144,152,157,180,240,293,305,322,389,451,500,574,575-16690d
JN406863	Cuba	E	131,137C,142+XA,144,152,157,180,240,278,293,305,322,389,451,500,574,575-16690d
JN406864	Cuba	E	131,137C,142+XA,144,152,157,180,240,293,305,389,442,451,500,574,575-16690d
JN406865	Cuba	E	131,137C,142+XA,144,152,157,180,240,278,293,305,322,389,451,500,574,575-16690d
JN406866	Cuba	E	131,137C,142+XA,144,152,157,180,240,293,305,322,389,442,451,500,574,575-16690d
JN406867	Cuba	E1a1b2	124T,130,131,137C,142+XA,144,152,157,180,240,293,305,322,389,451,500,574,575-16690d
JN406868	Cuba	E1a1b2	124T,130,131,137C,142+XA,144,152,157,180,240,293,305,322,389,451,500,574,575-16690d
JN406870	Cuba	E	131,137C,142+XA,144,152,157,180,240,293,305,322,389,442,451,500,574,575-16690d
JN406871	Cuba	E	131,137C,142+XA,144,152,157,180,240,293,305,322,389,442,451,500,574,575-16690d
JN406872	Cuba	E	131,137C,142+XA,144,152,157,180,240,293,305,322,389,442,451,500,574,575-16690d
JN406873	Cuba	E1a1a	124T,131,137C,142+XA,144,152,157,240,293,305,322,389,451,500,574,575-16690d
JN406874	Cuba	E	131,137C,142+XA,144,152,157,180,240,293,305,322,389,442,451,500,574,575-16690d
JN406875	Cuba	E	131,137C,142+XA,144,152,157,180,240,293,305,322,389,442,451,500,574,575-16690d
JN406876	Cuba	E	131,137C,142+XA,144,152,157,180,240,293,305,322,389,451,500,574,575-16690d
JN406877	Cuba	E	131,137C,142+XA,144,152,157,180,240,293,305,322,389,442,451,500,574,575-16690d
JN406878	Cuba	E	131,137C,142+XA,144,152,157,180,240,266,293,305,389,451,500,574,575-16690d
JN406879	Cuba	E	131,137C,142+XA,144,152,157,180,240,293,305,322,389,442,451,500,574,575-16690d
JN406880	Cuba	E	131,137C,142+XA,144,152,157,180,240,293,305,389,451,500,574,575-16690d
JN406881	Cuba	E	131,137C,142+XA,144,152,157,180,240,293,305,389,442,451,500,574,575-16690d
JN406882	Cuba	E	131,137C,142+XA,144,152,157,180,240,293,305,389,451,500,574,575-16690d
JN406883	Cuba	E	131,137C,142+XA,144,152,157,180,240,266,293,305,389,451,500,574,575-16690d
JN406884_	Cuba	E	131,137C,142+XA,144,152,157,180,240,293,305,322,389,442,451,500,574,575-16690d
JN406885	Cuba	E	131,137C,142+XA,144,152,157,180,240,293,305,389,442,451,500,574,575-16690d
JN406886	Cuba	E	131,137C,142+XA,144,152,157,180,240,293,305,389,442,451,574,575-16690d
AJ314542	Europe	E	131,137C,142+XA,144,152,157,180,240,293,305,322,389,451,500,574,575-16690d
AJ314543	Europe	D3'4	137C,142+XA,240,305,451,559,574,575-16690d
AJ314544	Europe	E1a1b2	124T,131,137C,142+XA,144,152,157,180,240,293,305,322,389,451,500,574,575-16690d
AM040612	Europe	E1a1b2	124T,131,137C,142+XA,144,152,157,180,240,293,305,322,389,451,500,574,575-16690d
AM040613	Europe	E1a1a	124T,131,137C,142+XA,144,152,157,240,293,305,322,389,451,500,574,575-16690d
AM040614	Europe	E1a1b2	124T,131,137C,142+XA,144,152,157,180,240,293,305,322,389,451,500,574,575-16690d
AM040615	Europe	E1a1a	124T,131,137C,142+XA,144,152,157,240,293,305,322,389,451,500,574,575-16690d
AM040616	Europe	E1a1a	124T,131,137C,142+XA,144,152,157,240,293,305,322,389,451,500,574,575-16690d
AM040617	Europe	E1a1a	124T,131,137C,142+XA,144,152,157,240,293,305,322,389,451,500,574,575-16690d
AM040618	Europe	E1a1a	124T,131,137C,142+XA,144,152,157,240,293,305,322,389,451,500,574,575-16690d
AM040619	Europe	E1a1b2	124T,131,137C,142+XA,144,152,157,180,240,293,305,322,389,451,500,574,575-16690d
AM040620	Europe	E1a1a	124T,131,137C,142+XA,144,152,157,240,293,305,322,389,451,500,574,575-16690d
AM040621	Europe	E1a1b2	124T,131,137C,142+XA,144,152,157,180,240,293,305,322,389,451,500,574,575-16690d
AM040622	Europe	E1a1b2	124T,131,137C,142+XA,144,152,157,180,240,293,305,322,389,451,500,574,575-16690d
AM040623	Europe	E1a1b2	124T,131,137C,142+XA,144,152,157,180,240,293,305,322,389,451,500,574,575-16690d
AM040624	Europe	E1a1b2	124T,131,137C,142+XA,144,152,157,180,240,293,305,322,389,451,500,574,575-16690d
AM040625	Europe	E1a1b2	124T,131,137C,142+XA,144,152,157,180,240,293,305,322,389,451,500,574,575-16690d
AM040626	Europe	E1a1b2	124T,131,137C,142+XA,144,152,157,180,240,293,305,322,389,451,500,574,575-16690d
AM040627	Europe	E1a1b2	124T,131,137C,142+XA,144,152,157,180,240,293,305,322,389,451,500,574,575-16690d
AM040628	Europe	E1a1b2	124T,131,137C,142+XA,144,152,157,180,240,293,305,322,389,451,500,574,575-16690d
AM040629	Europe	E1a1b2	124T,131,137C,142+XA,144,152,157,180,240,293,305,322,389,451,500,574,575-16690d
AM040630	Europe	E1a1b2	124T,131,137C,142+XA,144,152,157,180,240,293,305,322,389,451,500,574,575-16690d
AM040631	Europe	E1a1a	124T,131,137C,142+XA,144,152,157,240,293,305,322,389,451,500,574,575-16690d
AM040632	Europe	D1a1	137C,142+XA,278,451,473,500,575-16690d
AM040633	Europe	D1b	137C,142+XA,404,500,575-16690d
AM040634	Europe	D1b	137C,142+XA,404,500,575-16690d
AM040635	Europe	D1b	137C,142+XA,404,500,575-16690d
AM040636	Europe	D1b	137C,142+XA,404,500,575-16690d
AM040637	Europe	D1b	137C,142+XA,404,500,575-16690d
AM040638	Europe	D1b	137C,142+XA,404,500,575-16690d
AM040639	Europe	D3a	137C,142+XA,240,278,451,575-16690d
AM040640	Europe	E1a1b2	124T,131,137C,142+XA,144,152,157,180,240,293,305,322,389,451,500,574,575-16690d
AM040641	Europe	D1a1a	137C,142+XA,240,278,451,500,575-16690d
AM040642	Europe	D1a1a	137C,142+XA,240,278,451,500,575-16690d
AM040643	Europe	D1a1a	137C,142+XA,240,278,451,500,575-16690d
AM040644	Europe	D1a1a	137C,142+XA,240,278,451,500,575-16690d
AM040645	Europe	D1a1a	137C,142+XA,240,278,451,500,575-16690d
AM040646	Europe	D1a1a	137C,142+XA,240,278,451,500,575-16690d
AM040647	Europe	D1a3a	137C,142+XA,240,278,500,575-16690d
AM040648	Europe	D1a1a	137C,142+XA,240,278,451,500,575-16690d
AM040649	Europe	D1a1'3	137C,142+XA,278,500,575-16690d
AM040650	Europe	D1	137C,142+XA,240,500,575-16690d
AM040651	Europe	D1	137C,142+XA,240,500,575-16690d
AM040652	Europe	D1	137C,142+XA,240,500,575-16690d
AM040653	Europe	D1a1a	137C,142+XA,240,278,451,500,575-16690d
D16483	Europe	E1a1b2	124T,131,137C,142+XA,144,152,157,180,240,293,305,322,389,451,500,574,575-16690d
EU447278	Europe	E1a1b2	124T,131,137C,142+XA,144,152,157,180,240,293,305,322,389,451,500,574,575-16690d
EU447279	Europe	E1a1b2	124T,131,137C,142+XA,144,152,157,180,240,293,305,322,389,451,500,574,575-16690d
JF286590	Europe	D3a	127,137C,142+XA,147,184,240,278,293,320,405A,406,451,574,575-16690d
JF286591	Europe	D3a	127,137C,142+XA,147,180,184,240,278,293,320,358,405A,406,451,559,574,575-16690d
JF286592	Europe	D3a	127,137C,142+XA,147,180,184,240,278,293,320,358,405A,406,451,559,574,575-16690d
JF286593	Europe	D3a	127,137C,142+XA,147,180,184,240,278,293,320,358,405A,406,451,559,574,575-16690d
JF286596	Europe	D3a	127,137C,142+XA,147,184,240,278,293,301,320,405A,406,451,574T,575-16690d
JX546465	Europe	E1a1b2	124T,131,137C,142+XA,144,152,157,180,240,293,305,322,389,451,500,575-16690d
JX546467	Europe	E1a1b1	124T,131,137C,142+XA,144,152,157,180,240,278,293,305,322,389,451,500,575-16690d
JX546524	Europe	E1a1b2	124T,131,137C,142+XA,144,152,157,180,240,293,305,322,389,451,500,575-16690d
AY884779	France	D1	137C,142+XA,404,500,575-16690d
DQ379090	France	E1a1b2	124T,131,137C,142+XA,144,152,157,180,240,293,305,322,389,404,451,500,574,575-16690d
DQ379232	France	E1a1a	124T,131,137C,142+XA,144,152,157,240,293,305,322,389,451,500,574,575-16690d
DQ379233	France	E1a1a	124T,131,137C,142+XA,144,152,157,240,293,305,322,389,451,500,574,575-16690d
DQ379244	France	E	131,137C,142+XA,144,152,157,180,240,305,389,451,500,574,575-16690d
DQ152854	Germany	E1a1b2	124T,131,137C,142+XA,144,152,157,180,240,293,305,322,389,451,574,575-16690d
DQ379017	Germany	E1a1b2	124T,131,137C,142+XA,144,152,157,180,240,293,305,322,389,451,500,574,575-16690d
DQ379027	Germany	E	131,137C,142+XA,144,152,157,180,240,293,305,389,451,500,575-16690d
DQ379028	Germany	E	131,137C,142+XA,144,152,157,180,240,293,305,389,451,500,575-16690d
DQ379082	Germany	E	131,137C,142+XA,144,152,157,180,240,293,305,389,451,500,574,575-16690d
DQ379225	Germany	D3a	137C,142+XA,240,278,451,575-16690d
AY884764	Hungry	E1a1a	124T,131,137C,142+XA,144,152,157,240,293,305,322,389,451,500,574,575-16690d
DQ152853	Hungry	E1a1a	124T,131,137C,142+XA,144,152,157,240,293,305,322,389,451,500,574,575-16690d
DQ379062	Hungry	E1a1a	124T,131,137C,142+XA,144,152,157,240,293,305,322,389,451,500,574,575-16690d
DQ379063	Hungry	E1a1a	124T,131,137C,142+XA,144,152,157,240,293,305,322,389,451,500,574,575-16690d
DQ379064	Hungry	E1a1a	124T,131,137C,142+XA,144,152,157,240,293,305,322,389,451,500,574,575-16690d
JX546397	Hungry	E1a1a	124T,131,137C,142+XA,144,152,157,239,240,293,305,322,389,451,500,575-16690d
JX546398	Hungry	E1a1a	124T,131,137C,142+XA,144,152,157,240,247,260,293,305,322,389,451,500,574,575-16690d
JX546399	Hungry	E1a1a	124T,131,137C,142+XA,144,152,157,239,240,247,293,305,322,389,451,500,574,575-16690d
JX546400	Hungry	E1a1a	124T,131,137C,142+XA,144,152,157,240,247,260,293,305,322,389,451,500,574,575-16690d
JX546401	Hungry	E1a1b2	124T,131,137C,142+XA,144,152,157,180,240,293,305,322,389,451,500,574,575-16690d
JX546402	Hungry	E1a1a	124T,131,137C,142+XA,144,152,157,239,240,247,293,305,322,389,451,500,575-16690d
JX546403	Hungry	E1a1a	124T,131,137C,142+XA,144,152,157,240,293,305,322,389,451,500,574,575-16690d
JX546404	Hungry	E1a1a	124T,131,137C,142+XA,144,152,157,240,293,305,322,389,451,500,574,575-16690d
JX546405	Hungry	E1a1a	124T,131,137C,142+XA,144,152,157,240,247,260,293,305,322,389,451,500,575-16690d
JX546406	Hungry	E1a1a	124T,131,137C,142+XA,144,152,157,239,240,247,293,305,322,389,451,500,575-16690d
JX546407	Hungry	E1a1a	124T,131,137C,142+XA,144,152,157,240,293,305,322,389,451,500,574,575-16690d
JX546408	Hungry	E1a1a	124T,131,137C,142+XA,144,152,157,240,247,260,293,305,322,389,451,500,574,575-16690d
JX546409	Hungry	E1a1a	124T,131,137C,142+XA,144,152,157,239,240,247,293,305,322,389,451,500,574,575-16690d
JX546410	Hungry	E1a1a	124T,131,137C,142+XA,144,152,157,239,240,247,293,305,322,389,451,500,574,575-16690d
JX546411	Hungry	E1a1a	124T,131,137C,142+XA,144,152,157,240,247,260,293,305,322,389,451,500,574,575-16690d
JX546412	Hungry	E1a1a	124T,131,137C,142+XA,144,152,157,240,293,305,322,389,451,500,574,575-16690d
JX546413	Hungry	E1a1a	124T,131,137C,142+XA,144,152,157,240,247,260,293,305,322,389,451,500,575-16690d
JX546414	Hungry	E1a1a	124T,131,137C,142+XA,144,152,157,240,293,305,322,389,451,500,575-16690d
JX546415	Hungry	E1a1a	124T,131,137C,142+XA,144,152,157,240,293,305,322,389,451,500,575-16690d
JX546416	Hungry	E1a1a	124T,131,137C,142+XA,144,152,157,240,293,305,322,389,451,500,575-16690d
JX546417	Hungry	E1a1a	124T,131,137C,142+XA,144,152,157,240,293,305,322,389,451,500,575-16690d
JX546418	Hungry	E1a1a	124T,131,137C,142+XA,144,152,157,239,240,247,293,305,322,389,451,500,574,575-16690d
JX546419	Hungry	E1a1a	124T,131,137C,142+XA,144,152,157,240,247,260,293,305,322,389,451,500,574,575-16690d
JX546420	Hungry	E1a1b2	124T,131,137C,142+XA,144,152,157,180,240,293,305,322,389,451,500,575-16690d
JX546421	Hungry	E1a1a	124T,131,137C,142+XA,144,152,157,240,247,260,293,305,322,389,451,500,574,575-16690d
JX546422	Hungry	E1a1b2	124T,131,137C,142+XA,144,152,157,180,240,293,305,322,389,451,500,574,575-16690d
JX546423	Hungry	E1a1a	124T,131,137C,142+XA,144,152,157,239,240,293,305,322,389,451,500,574,575-16690d
JX546424	Hungry	E1a1a	124T,131,137C,142+XA,144,152,157,240,293,305,322,389,451,500,575-16690d
JX546425	Hungry	E1a1a	124T,131,137C,142+XA,144,152,157,240,293,305,322,389,451,500,574,575-16690d
JX546426	Hungry	E1a1a	124T,131,137C,142+XA,144,152,157,239,240,247,293,305,322,389,451,500,574,575-16690d
JX546427	Hungry	E1a1a	124T,131,137C,142+XA,144,152,157,239,240,293,305,322,389,451,500,574,575-16690d
JX546428	Hungry	E1a1a	124T,131,137C,142+XA,144,152,157,239,240,247,293,305,322,389,451,500,574,575-16690d
JX546429	Hungry	E1a1a	124T,131,137C,142+XA,144,152,157,240,293,305,322,389,451,500,574,575-16690d
JX546430	Hungry	E1a1a	124T,131,137C,142+XA,144,152,157,240,247,260,293,305,322,389,451,500,574,575-16690d
JX546431	Hungry	E1a1a	124T,131,137C,142+XA,144,152,157,240,247,260,293,305,322,389,451,500,575-16690d
JX546432	Hungry	E1a1a	124T,131,137C,142+XA,144,152,157,239,240,293,305,322,389,451,500,575-16690d
JX546433	Hungry	E1a1a	124T,131,137C,142+XA,144,152,157,239,240,247,293,305,322,389,451,500,574,575-16690d
JX546434	Hungry	E1a1a	124T,131,137C,142+XA,144,152,157,240,293,305,322,389,451,500,574,575-16690d
JX546435	Hungry	E1a1b2	124T,137C,142+XA,144,152,157,180,240,293,305,322,389,451,500,574,575-16690d
JX546436	Hungry	E1a1a	124T,131,137C,142+XA,144,152,157,239,240,293,305,322,389,451,500,574,575-16690d
JX546437	Hungry	E1a1a	124T,131,137C,142+XA,144,152,157,239,240,247,293,305,322,389,451,500,575-16690d
JX546438	Hungry	E1a1a	124T,131,137C,142+XA,144,152,157,239,240,247,293,305,322,389,451,500,574,575-16690d
JX546442	Hungry	E1a1a	124T,131,137C,142+XA,144,152,157,240,293,305,322,389,451,500,574,575-16690d
JX546443	Hungry	E1a1b2	124T,131,137C,142+XA,144,152,157,180,240,293,305,322,389,451,500,575-16690d
JX546444	Hungry	E1a1a	124T,131,137C,142+XA,144,152,157,240,293,305,322,389,451,500,575-16690d
JX546445	Hungry	E1a1a	124T,131,137C,142+XA,144,152,157,240,293,305,322,389,451,500,574,575-16690d
JX546446	Hungry	E1a1a	124T,131,137C,142+XA,144,152,157,240,293,305,322,389,451,500,574,575-16690d
JX546447	Hungry	E1a1a	124T,131,137C,142+XA,144,152,157,239,240,247,293,305,322,389,451,500,574,575-16690d
JX546448	Hungry	E1a1a	124T,131,137C,142+XA,144,152,157,239,240,293,305,322,389,451,500,574,575-16690d
JX546449	Hungry	E1a1a	124T,131,137C,142+XA,144,152,157,239,240,247,293,305,322,389,451,500,574,575-16690d
JX546450	Hungry	E1a1a	124T,131,137C,142+XA,144,152,157,240,293,305,322,389,451,500,574,575-16690d
JX546451	Hungry	E1a1a	124T,131,137C,142+XA,144,145,152,157,239,240,293,305,322,389,451,500,575-16690d
JX546452	Hungry	E1a1b2	124T,131,137C,142+XA,144,152,157,180,240,293,305,322,389,451,500,575-16690d
JX546453	Hungry	E1a1a	124T,131,137C,142+XA,144,152,157,239,240,293,305,322,389,451,500,575-16690d
JX546454	Hungry	E1a1b2	124T,131,137C,142+XA,144,152,157,180,240,293,305,322,389,451,500,575-16690d
JX546455	Hungry	E1a1a	124T,131,137C,142+XA,144,152,157,239,240,293,305,322,389,451,500,575-16690d
JX546456	Hungry	E1a1b2	124T,131,137C,142+XA,144,152,157,180,240,293,305,322,389,451,500,574,575-16690d
JX546457	Hungry	E1a1b2	124T,131,137C,142+XA,144,152,157,180,240,293,305,322,389,451,500,574,575-16690d
JX546458	Hungry	E1a1a	124T,131,137C,142+XA,144,152,157,240,247,260,293,305,322,389,451,500,575-16690d
JX546459	Hungry	E1a1b2	124T,131,137C,142+XA,144,152,157,180,240,293,305,322,389,451,500,574,575-16690d
JX546460	Hungry	E1a1a	124T,131,137C,142+XA,144,152,157,239,240,293,305,322,389,451,500,574,575-16690d
JX546461	Hungry	E1a1b1	124T,131,137C,142+XA,144,152,157,180,240,278,293,305,322,389,451,500,574,575-16690d
JX546462	Hungry	E1a1a	124T,131,137C,142+XA,144,152,157,239,240,293,305,322,389,451,500,575-16690d
JX546463	Hungry	E1a1b2	124T,131,137C,142+XA,144,152,157,180,240,293,305,322,389,451,500,575-16690d
JX546464	Hungry	E1a1a	124T,131,137C,142+XA,144,152,157,239,240,293,305,322,389,451,500,575-16690d
JX546466	Hungry	E1a1a	124T,131,137C,142+XA,144,152,157,239,240,293,305,322,389,451,500,575-16690d
JX546468	Hungry	E1a1a	124T,131,137C,142+XA,144,152,157,239,240,293,305,322,389,451,500,575-16690d
JX546469	Hungry	E1a1b2	124T,131,137C,142+XA,144,152,157,180,240,293,305,322,389,451,500,574,575-16690d
JX546470	Hungry	E1a1b2	124T,131,137C,142+XA,144,152,157,180,240,293,305,322,389,451,500,574,575-16690d
JX546471	Hungry	E1a1b2	124T,131,137C,142+XA,144,152,157,180,240,293,305,322,389,451,500,574,575-16690d
JX546472	Hungry	E1a1b2	124T,131,137C,142+XA,144,152,157,180,240,293,305,322,389,451,500,574,575-16690d
JX546473	Hungry	E1a1b2	124T,131,137C,142+XA,144,152,157,180,240,293,305,322,389,451,500,574,575-16690d
JX546474	Hungry	E1a1b2	124T,131,137C,142+XA,144,152,157,180,240,293,305,322,389,451,500,574,575-16690d
JX546475	Hungry	E1a1b2	124T,131,137C,142+XA,144,152,157,180,240,293,305,322,389,451,500,575-16690d
JX546476	Hungry	E1a1b2	124T,131,137C,142+XA,144,152,157,180,240,293,305,322,389,451,500,575-16690d
JX546477	Hungry	E1a1b2	124T,131,137C,142+XA,144,152,157,180,240,293,305,322,389,451,500,574,575-16690d
JX546478	Hungry	E1a1b1	124T,131,137C,142+XA,144,152,157,180,240,278,293,305,322,389,451,500,574,575-16690d
JX546479	Hungry	E1a1a	124T,131,137C,142+XA,144,152,157,239,240,293,305,322,389,451,500,574,575-16690d
JX546480	Hungry	E1a1a	124T,131,137C,142+XA,144,152,157,240,247,260,293,305,322,389,451,500,574,575-16690d
JX546481	Hungry	E1a1b2	124T,131,137C,142+XA,144,152,157,180,240,293,305,322,389,451,500,575-16690d
JX546482	Hungry	E1a1b2	124T,131,137C,142+XA,144,152,157,180,240,293,305,322,389,451,500,574,575-16690d
JX546483	Hungry	E1a1b2	124T,131,137C,142+XA,144,152,157,180,240,293,305,322,389,451,500,574,575-16690d
JX546484	Hungry	E1a1a	124T,131,137C,142+XA,144,152,157,240,247,260,293,305,322,389,451,500,575-16690d
JX546485	Hungry	E1a1b2	124T,131,137C,142+XA,144,152,157,180,240,293,305,322,389,451,500,575-16690d
JX546486	Hungry	E1a1b2	124T,131,137C,142+XA,144,152,157,180,240,293,305,322,389,451,500,574,575-16690d
JX546487	Hungry	E1a1b1	124T,131,137C,142+XA,144,152,157,180,240,278,293,305,322,389,451,500,574,575-16690d
JX546488	Hungry	E1a1b2	124T,131,137C,142+XA,144,152,157,180,240,293,305,322,389,451,500,574,575-16690d
JX546489	Hungry	E1a1b2	124T,131,137C,142+XA,144,152,157,180,240,293,305,322,389,451,500,574,575-16690d
JX546490	Hungry	E1a1b2	124T,131,137C,142+XA,144,152,157,180,240,293,305,322,389,451,500,574,575-16690d
JX546491	Hungry	E1a1b2	124T,131,137C,142+XA,144,152,157,180,240,293,305,322,389,451,500,574,575-16690d
JX546492	Hungry	E1a1b1	124T,131,137C,142+XA,144,152,157,180,240,278,293,305,322,389,451,500,575-16690d
JX546493	Hungry	D1b	137C,142+XA,180,404,500,575-16690d
JX546494	Hungry	D1b	137C,142+XA,180,404,500,575-16690d
JX546495	Hungry	E1a1b1	124T,131,137C,142+XA,144,152,157,180,240,278,293,305,322,389,451,500,575-16690d
JX546496	Hungry	E1a1b1	124T,131,137C,142+XA,144,152,157,180,240,278,293,305,322,389,451,500,575-16690d
JX546497	Hungry	E1a1b1	124T,131,137C,142+XA,144,152,157,180,240,278,293,305,322,389,451,500,574,575-16690d
JX546498	Hungry	E1a1b1	124T,131,137C,142+XA,144,152,157,180,240,278,293,305,322,389,451,500,574,575-16690d
JX546499	Hungry	E1a1b1	124T,131,137C,142+XA,144,152,157,180,240,278,293,305,322,389,451,500,575-16690d
JX546500	Hungry	E1a1b1	124T,131,137C,142+XA,144,152,157,180,240,278,293,305,322,389,451,500,574,575-16690d
JX546501	Hungry	E1a1b1	124T,131,137C,142+XA,144,152,157,180,240,278,293,305,322,389,451,500,574,575-16690d
JX546503	Hungry	E1a1b1	124T,131,137C,142+XA,144,152,157,180,240,278,293,305,322,389,451,500,574,575-16690d
JX546504	Hungry	E1a1b1	124T,131,137C,142+XA,144,152,157,180,240,278,293,305,322,389,451,500,575-16690d
JX546505	Hungry	E1a1a	124T,131,137C,142+XA,144,152,157,184,240,247,293,305,389,451,500,574,575-16690d
JX546506	Hungry	E1a1b2	124T,131,137C,142+XA,144,152,157,180,240,293,305,322,389,451,500,574,575-16690d
JX546507	Hungry	E1a1b2	124T,131,137C,142+XA,144,152,157,180,240,293,305,322,389,451,500,574,575-16690d
JX546508	Hungry	E1a1b2	124T,131,137C,142+XA,144,152,157,180,240,293,305,322,389,451,500,574,575-16690d
JX546509	Hungry	E1a1a	124T,131,137C,142+XA,144,152,157,184,240,247,293,305,389,451,500,574,575-16690d
JX546510	Hungry	E1a1b2	124T,131,137C,142+XA,144,152,157,180,240,293,305,322,389,451,500,574,575-16690d
JX546511	Hungry	E1a1b2	124T,131,137C,142+XA,144,152,157,180,240,293,305,322,389,451,500,575-16690d
JX546512	Hungry	E1a1b2	124T,131,137C,142+XA,144,152,157,180,240,293,305,322,389,451,500,575-16690d
JX546513	Hungry	D3a	137C,142+XA,240,278,451,574,575-16690d
JX546514	Hungry	E	131,137C,142+XA,144,152,157,180,240,278,293,305,389,451,500,574,575-16690d
JX546518	Hungry	E1a1b2	124T,131,137C,142+XA,144,152,157,180,240,293,305,322,389,451,500,574,575-16690d
JX546519	Hungry	E1a1b2	124T,131,137C,142+XA,144,152,157,180,240,293,305,322,389,404,451,500,574,575-16690d
JX546520	Hungry	D1e	137C,142+XA,240,300,500,559,575-16690d
JX546521	Hungry	E1a1b2	124T,131,137C,142+XA,144,152,157,180,240,293,305,322,389,404,451,500,575-16690d
JX546522	Hungry	E1a1a	124T,131,137C,142+XA,144,152,157,240,293,305,322,389,451,500,574,575-16690d
JX546523	Hungry	E1a1b2	124T,131,137C,142+XA,144,152,157,180,240,293,305,322,389,451,500,574,575-16690d
JX546525	Hungry	E1a1b2	124T,131,137C,142+XA,144,152,157,180,240,293,305,322,389,451,500,574,575-16690d
JX546526	Hungry	D1b	137C,142+XA,404,500,574,575-16690d
JX546527	Hungry	E1a1a	124T,131,137C,142+XA,144,152,157,240,293,305,322,389,451,500,574,575-16690d
JX546528	Hungry	D1b	137C,142+XA,404,500,574,575-16690d
JX546529	Hungry	E1a1b2	124T,131,137C,142+XA,144,152,157,180,240,293,305,322,389,451,500,575-16690d
JX546530	Hungry	E1a1b1	124T,131,137C,142+XA,144,152,157,180,240,278,293,305,322,389,451,500,575-16690d
JX546531	Hungry	E1a1b2	124T,131,137C,142+XA,144,152,157,180,240,293,305,322,389,451,500,575-16690d
JX546532	Hungry	E1a1b2	124T,131,137C,142+XA,144,152,157,180,240,293,305,322,389,451,500,575-16690d
JX546533	Hungry	E1a1b2	124T,131,137C,142+XA,144,152,157,180,240,293,305,322,389,451,500,575-16690d
JX546534	Hungry	E1a1a	124T,131,137C,142+XA,144,152,157,240,278,287,293,305,322,389,451,500,575-16690d
JX546535	Hungry	E1a1b2	120T,124T,131,137C,142+XA,144,152,157,180,240,293,305,322,389,451,500,575-16690d
JX546536	Hungry	E1a1b2	120T,124T,131,137C,142+XA,144,152,157,180,240,293,305,322,389,451,500,575-16690d
JX546537	Hungry	E1a1b2	120T,124T,131,137C,142+XA,144,152,157,180,240,293,305,322,389,451,500,575-16690d
JX546538	Hungry	E1a1b2	120T,124T,131,137C,142+XA,144,152,157,180,240,293,305,322,389,451,500,574,575-16690d
JX546539	Hungry	D1a1a	137C,142+XA,240,278,451,500,574,575-16690d
JX546540	Hungry	E1a1b2	120T,124T,131,137C,142+XA,144,152,157,180,240,293,305,322,389,451,500,575-16690d
JX546541	Hungry	E1a1a	124T,131,137C,142+XA,144,152,157,240,278,287,293,305,322,389,451,500,574,575-16690d
JX546542	Hungry	E1a1b2	120T,124T,131,137C,142+XA,144,152,157,180,240,293,305,322,389,451,500,574,575-16690d
JX546543	Hungry	E1a1b2	120T,124T,131,137C,142+XA,144,152,157,180,240,293,305,322,389,451,500,574,575-16690d
JX546544	Hungry	E1a1b2	124T,131,137C,142+XA,144,152,157,180,240,293,305,322,389,451,500,575-16690d
JX546545	Hungry	E	131,137C,142+XA,144,152,157,180,240,293,305,389,451,500,574,575-16690d
JX546546	Hungry	E	131,137C,142+XA,144,152,157,180,240,293,305,389,451,500,574,575-16690d
JX546547	Hungry	E	131,137C,142+XA,144,152,157,180,240,293,305,389,451,500,574,575-16690d
JX546548	Hungry	E	131,137C,142+XA,144,152,157,180,240,293,305,389,451,500,574,575-16690d
JX546549	Hungry	E1a1b2	120T,124T,131,137C,142+XA,144,152,157,180,240,293,305,322,389,451,500,574,575-16690d
JX546550	Hungry	E1a1b2	124T,131,137C,142+XA,144,152,157,180,240,293,305,322,389,451,500,574,575-16690d
JX546551	Hungry	E1a1a	124T,131,137C,142+XA,144,152,157,240,278,287,293,305,322,389,451,500,575-16690d
JX546552	Hungry	E1a1b2	120T,124T,131,137C,142+XA,144,152,157,180,240,293,305,322,389,451,500,574,575-16690d
JX546553	Hungry	E1a1a	124T,131,137C,142+XA,144,152,157,240,278,287,293,305,322,389,451,500,575-16690d
JX546554	Hungry	D1a1	137C,142+XA,278,451,500,574,575-16690d
JX546555	Hungry	D1a1	137C,142+XA,278,451,500,574,575-16690d
JX546556	Hungry	D1a1	137C,142+XA,278,451,500,574,575-16690d
JX546557	Hungry	D1a1	137C,142+XA,278,451,500,574,575-16690d
JX546558	Hungry	D1a1	137C,142+XA,278,451,500,574,575-16690d
JX546559	Hungry	D1a1	137C,142+XA,278,451,500,574,575-16690d
JX546560	Hungry	D1a1	137C,142+XA,278,451,500,575-16690d
JX546561	Hungry	D1a1	137C,142+XA,278,451,500,575-16690d
JX546562	Hungry	D1a1	137C,142+XA,278,451,500,575-16690d
JX546563	Hungry	D1a1	137C,142+XA,278,451,500,575-16690d
JX546564	Hungry	D1a1	137C,142+XA,278,451,500,574,575-16690d
JX546565	Hungry	D1b	137C,142+XA,404,500,575-16690d
JX546566	Hungry	D1a1	137C,142+XA,278,451,500,575-16690d
JX546567	Hungry	D1a1	137C,142+XA,278,451,500,575-16690d
JX546568	Hungry	D1b	137C,142+XA,404,500,575-16690d
JX546569	Hungry	D1b	137C,142+XA,404,500,575-16690d
JX546570	Hungry	E	131,137C,142+XA,144,152,157,180,240,293,305,322,389,451,500,575-16690d
JX546571	Hungry	D1a1	137C,142+XA,278,451,500,575-16690d
JX546572	Hungry	D1a1	137C,142+XA,278,451,500,575-16690d
AB053628	Indonesia	D1a1a	137C,142+XA,181,240,278,305,451,473,500,575-16690d
AB053629	Indonesia	D	137C,142+XA,181,240,257,278,305,451,473,575-16690d
AJ854359	Indonesia	D1a1a	137C,142+XA,240,278,451,500,574,575-16690d
AJ854360	Indonesia	E1a1a	124T,131,137C,142+XA,144,152,157,240,293,305,322,389,451,500,574,575-16690d
AJ854361	Indonesia	D1a1a	137C,142+XA,240,278,451,500,574,575-16690d
AJ854363	Indonesia	D1a1a	137C,142+XA,240,278,451,500,575-16690d
AJ854364	Indonesia	D1e	137C,142+XA,240,300,500,559,575-16690d
AJ854366	Indonesia	D1e	137C,142+XA,240,278,300,500,559,575-16690d
AJ854367	Indonesia	D1a1a	137C,142+XA,240,278,451,500,574,575-16690d
AJ854368	Indonesia	D1a1a	137C,142+XA,240,278,451,500,574,575-16690d
AJ854370	Indonesia	D1e	137C,142+XA,240,278,300,500,559,574,575-16690d
AJ854371	Indonesia	D1e	137C,142+XA,240,300,500,559,574,575-16690d
AJ854376	Indonesia	D1a1a	137C,142+XA,240,278,451,500,574,575-16690d
AJ854377	Indonesia	D4a	137C,142+XA,181,213,305,559,574,575-16690d
AJ854379	Indonesia	D1h	137C,142+XA,240,278,304,389,500,559,574,575-16690d
AJ854380	Indonesia	D1e	137C,142+XA,240,300,500,559,575-16690d
AJ854381	Indonesia	D1e	137C,142+XA,240,300,500,559,574,575-16690d
AJ854383	Indonesia	D1b	137C,142+XA,404,500,575-16690d
AJ854384	Indonesia	D1b	137C,142+XA,404,500,575-16690d
AJ854386	Indonesia	D1b	137C,142+XA,404,500,574,575-16690d
AJ854387	Indonesia	D3'4	137C,142+XA,181,213,240,276,451,574,575-16690d
AJ854388	Indonesia	D3'4	137C,142+XA,181,213,240,276,451,574,575-16690d
AJ854391	Indonesia	D1e	137C,142+XA,240,300,500,559,575-16690d
AJ854392	Indonesia	D1b	137C,142+XA,404,500,575-16690d
AJ854393	Indonesia	E	131,137C,142+XA,144,152,157,180,240,293,305,322,389,451,500,575-16690d
AJ854394	Indonesia	E	131,137C,142+XA,144,152,157,180,240,293,305,389,442,451,500,575-16690d
AJ854395	Indonesia	D3a	137C,142+XA,240,278,451,575-16690d
AJ854396	Indonesia	D1b	137C,142+XA,404,500,574,575-16690d
AJ854397	Indonesia	D1a1a	137C,142+XA,240,278,451,500,574,575-16690d
AJ854398	Indonesia	D3a	137C,142+XA,240,278,451,575-16690d
AJ854399	Indonesia	D1	137C,142+XA,281N,500,574,575-16690d
AJ854400	Indonesia	D1	137C,142+XA,500,574,575-16690d
AJ854401	Indonesia	D1	137C,142+XA,500,574,575-16690d
AJ854402	Indonesia	D1	137C,142+XA,500,575-16690d
AJ854403	Indonesia	D1	137C,142+XA,500,574,575-16690d
AJ854404	Indonesia	D1	137C,142+XA,500,574,575-16690d
AJ854405	Indonesia	D1	137C,142+XA,180,389,500,574,575-16690d
AJ854406	Indonesia	D1	137C,142+XA,389,500,575-16690d
AJ854407	Indonesia	D1	137C,142+XA,500,559,575-16690d
AJ854408	Indonesia	D1	137C,142+XA,500,575-16690d
AJ854409	Indonesia	D1e'g'h	137C,142+XA,240,500,559,575-16690d
AJ854410	Indonesia	D1	137C,142+XA,500,575-16690d
AJ854414	Indonesia	D1a1a	137C,142+XA,240,278,451,500,575-16690d
AJ854418	Indonesia	E1a1b2	124T,131,137C,142+XA,144,152,157,180,240,293,305,322,389,451,500,574,575-16690d
AJ854419	Indonesia	E1a1b2	124T,131,137C,142+XA,144,152,157,180,240,293,305,322,389,451,500,574,575-16690d
AJ854420	Indonesia	E1a1b2	124T,131,137C,142+XA,144,152,157,180,240,293,305,322,389,451,500,575-16690d
AJ854421	Indonesia	E1a1b2	124T,131,137C,142+XA,144,152,157,180,240,293,305,322,389,451,500,574,575-16690d
AJ854426	Indonesia	E	131,137C,142+XA,144,152,157,180,240,293,305,322,389,451,500,574,575-16690d
AJ854427	Indonesia	E1a1a	124T,131,137C,142+XA,144,152,157,240,293,305,322,389,451,500,574,575-16690d
AJ854428	Indonesia	D1b	137C,142+XA,404,500,574,575-16690d
AJ854429	Indonesia	D1b	137C,142+XA,404,500,574,575-16690d
AJ854430	Indonesia	D1e	137C,142+XA,240,300,500,559,574,575-16690d
AJ854431	Indonesia	D1e	137C,142+XA,240,300,500,559,575-16690d
AJ854432	Indonesia	D3a	137C,142+XA,240,278,451,575-16690d
AJ854433	Indonesia	D1a1	137C,142+XA,278,451,500,575-16690d
AJ854436	Indonesia	D1a1	137C,142+XA,278,451,473,500,575-16690d
AJ854437	Indonesia	D1b	137C,142+XA,404,500,574,575-16690d
AJ854438	Indonesia	E	131,137C,142+XA,144,152,157,180,240,293,305,389,451,500,574,575-16690d
AJ854440	Indonesia	D	137C,142+XA,181,213,574,575-16690d
AJ854441	Indonesia	E1a1b2	124T,131,137C,142+XA,144,152,157,180,240,293,305,322,389,451,500,574,575-16690d
AJ854442	Indonesia	D1a1	137C,142+XA,278,451,473,500,574,575-16690d
AJ854444	Indonesia	D	137C,142+XA,181,213,574,575-16690d
AJ854449	Indonesia	A1b	137C,142+XA,180,213,240,301,305,323,386,451,500,575-16690d
AJ854450	Indonesia	A1b	137C,142+XA,180,213,240,301,305,323,386,451,500,575-16690d
AJ854451	Indonesia	A1b	137C,142+XA,180,213,240,301,305,323,386,451,500,575-16690d
AJ854452	Indonesia	A1b	137C,142+XA,180,213,240,301,305,323,386,451,500,575-16690d
AJ854453	Indonesia	A1b	137C,142+XA,180,213,239,240,301,305,323,386,451,500,575-16690d
AJ854454	Indonesia	E	131,137C,142+XA,144,152,157,180,240,293,305,322,389,451,575-16690d
AJ854455	Indonesia	E	131,137C,142+XA,144,152,157,180,240,293,305,389,442,451,500,575-16690d
AJ854456	Indonesia	D1b	137C,142+XA,404,500,575-16690d
AJ854457	Indonesia	D1b	137C,142+XA,404,500,575-16690d
AJ854458	Indonesia	D1b	137C,142+XA,404,500,559,575-16690d
KF873497	Italy	E1a1a	124T,131,137C,142+XA,144,152,157,240,293,305,322,389,451,500,575-16690d
KF873498	Italy	E1a1b2	124T,131,137C,142+XA,144,152,157,180,240,293,305,322,389,442,451,500,575-16690d
AB015085	Japan	D3'4	142+A,240,305,451,559,575-16690d
AB015086	Japan	D	137C,142+XA,240,278,541,559,575-16690d
AB015088	Japan	A2	137C,142+XA,180,240,278,300,305,386,442,451,500,559,575-16690d
AB015093	Japan	E	131,137C,142+XA,144,152,157,180,240,278,293,305,322,389,451,500,574,575-16690d
AB089479	Japan	D1	135+A,240,278,500,559,575-16690d
AB302182	Japan	D1a1	135+A,240,247,278,451,500,575-16690d
AB505858	Japan	D1a1	137C,142+XA,278,451,500,575-16690d
AB731676	Japan	E1a1a	124T,131,137C,142+XA,144,152,157,240,293,305,322,389,451,500,574,575-16690d
AB731677	Japan	E1a1a	124T,131,137C,142+XA,144,152,157,240,275,278,287,293,305,322,389,405,451,500,574,575-16690d
AB731678	Japan	D1e	137C,142+XA,240,300,500,559,575-16690d
AB731679	Japan	E	131,137C,142+XA,144,152,157,180,240,293,305,322,389,442,451,500,574,575-16690d
AB731680	Japan	E1a1b2	124T,131,137C,142+XA,144,152,157,180,240,293,305,322,389,451,500,574,575-16690d
AB731681	Japan	D1c1b	137C,142+XA,442,500,575-16690d
AB731682	Japan	D1	137C,142+XA,240,442,500,575-16690d
AB731683	Japan	D1c1	137C,142+XA,442,500,559,575-16690d
AB731684	Japan	D1c1	137C,142+XA,442,500,559,575-16690d
AB731685	Japan	E	131,137C,142+XA,144,152,157,180,240,293,305,322,389,451,500,574,575-16690d
AB015092	Japan	D1a1a	137C,142+XA,240,278,451,500,575-16690d
KP976051	Kenya	D1b	137C,142+XA,404,500,575-16690d
KP976052	Kenya	D3a	137C,142+XA,240,278,322,451,575-16690d
KP976053	Kenya	D	137C,142+XA,181,213,575-16690d
KP976054	Kenya	D1b	137C,142+XA,404,500,575-16690d
KP976055	Kenya	D1b	137C,142+XA,404,500,575-16690d
KP976056	Kenya	D3a	137C,142+XA,240,278,322,451,575-16690d
KP976057	Kenya	D1b	137C,142+XA,404,500,575-16690d
KP976058	Kenya	D1b	137C,142+XA,404,500,575-16690d
KP976059	Kenya	D3a	137C,142+XA,180,240,278,322,451,575-16690d
KP976060	Kenya	D1b	137C,142+XA,404,500,575-16690d
KP976061	Kenya	D1b	137C,142+XA,404,500,575-16690d
KP976062	Kenya	D3a	137C,142+XA,240,278,322,451,575-16690d
KP976063	Kenya	D3a	137C,142+XA,240,278,322,451,575-16690d
KP976064	Kenya	D3a	137C,142+XA,240,278,322,451,575-16690d
KP976065	Kenya	D3a	137C,142+XA,240,278,322,451,575-16690d
KP976066	Kenya	D3a	137C,142+XA,240,278,322,451,575-16690d
KP976067	Kenya	D3a	137C,142+XA,240,278,322,451,575-16690d
KP976068	Kenya	D3a	137C,142+XA,240,278,322,451,575-16690d
KP976069	Kenya	D1b	137C,142+XA,404,500,575-16690d
KP976070	Kenya	D3a	137C,142+XA,240,278,322,451,575-16690d
KP976071	Kenya	D1b	137C,142+XA,404,500,575-16690d
KP976072	Kenya	D1b	137C,142+XA,404,500,575-16690d
KP976073	Kenya	D	137C,142+XA,181,213,575-16690d
KP976074	Kenya	D3a	137C,142+XA,240,278,322,451,575-16690d
AF276933	Korea	D1a1	137C,141+T,278,439,451,500,575-16690d
AF276934	Korea	D1a1	137C,142+XA,278,451,500,575-16690d
AF276935	Korea	D1a1	137C,142+XA,278,314,451,500,575-16690d
AY879777	Korea	D1	137C,142+XA,180,240,266,281,322,442,458,461,500,559,575-16690d
AY879778	Korea	D1	137C,142+XA,180,240,266,281,322,442,458,461,500,559,575-16690d
AY879779	Korea	D1	137C,142+XA,180,240,266,281,322,442,458,461,500,559,575-16690d
AY879780	Korea	A1a2	137C,142+XA,171,180,213,240,281,305,559,575-16690d
AY879782	Korea	D	137C,142+XA,240,266,451,500,575-16690d
AY879783	Korea	D1	137C,142+XA,180,240,266,281,322,442,458,461,500,559,575-16690d
AY879784	Korea	D1	137C,142+XA,180,240,266,281,322,442,458,461,500,559,575-16690d
AY879793	Korea	E	121,131,137C,142+XA,144,152,157,180,240,293,305,322,389,451,454,500,574,575-16690d
AY879794	Korea	E	131,137C,142+XA,144,152,157,180,240,293,305,322,389,451,500,574,575-16690d
EF533685	Korea	D1	137C,142+XA,180,240,266,281,322,442,458,461,500,559,575-16690d
KC771440	Luxembourg	E1a1b2	124T,131,137C,142+XA,144,152,157,180,240,293,305,322,389,451,500,574,575-16690d
KC771441	Luxembourg	E	131,137C,142+XA,144,152,157,180,240,293,305,389,451,500,574,575-16690d
KC771442	Luxembourg	E1a1a	124T,131,137C,142+XA,144,152,157,240,293,305,322,389,451,500,574,575-16690d
KC771443	Luxembourg	E	131,137C,142+XA,144,152,157,180,240,278,293,305,322,451,500,574,575-16690d
KC771444	Luxembourg	E1a1a	124T,131,137C,142+XA,144,152,157,240,287,293,305,322,389,451,500,574,575-16690d
KC771445	Luxembourg	E1a1b2	124T,131,137C,142+XA,144,152,157,180,240,293,305,322,389,442,451,500,574,575-16690d
KC771446	Luxembourg	D1a1a	137C,142+XA,240,278,451,500,574,575-16690d
KC771447	Luxembourg	D1	137C,142+XA,240,300,500,574,575-16690d
AY884635	Morocco	E	131,137C,142+XA,144,152,157,180,240,293,305,322,389,451,500,574,575-16690d
AY884698	Portugal	E	131,137C,142+XA,144,152,157,180,240,278,293,305,322,451,500,574,575-16690d
AY884755	Portugal	E1a1b2	124T,131,137C,142+XA,144,152,157,180,240,293,305,322,389,451,500,574,575-16690d
HM747198	Portugal	E1a1a	124T,131,137C,142+XA,144,152,157,240,293,305,322,389,451,500,574,575-16690d
HM747216	Portugal	E1a1b2	124T,131,137C,142+XA,144,152,157,180,240,293,305,322,389,451,500,574,575-16690d
HM747217	Portugal	E	131,137C,142+XA,144,152,157,180,240,293,305,322,389,451,500,574,575-16690d
HM747218	Portugal	E1b	131,137C,142+XA,144,152,157,180,240,247,293,305,386,389,451,500,574,575-16690d
HM747219	Portugal	E1a1a	124T,131,137C,142+XA,144,152,157,240,293,305,389,451,500,574,575-16690d
HM747220	Portugal	E1a1b	124T,131,137C,142+XA,144,152,157,180,240,293,322,389,451,500,574,575-16690d
HM747222	Portugal	E	131,137C,142+XA,144,152,157,180,240,293,305,322,389,451,500,574,575-16690d
AY232872	Spain	E1a1a	124T,131,137C,142+XA,144,152,157,240,278,293,305,322,389,451,500,574,575-16690d
AY884765	Spain	E	131,137C,142+XA,144,152,157,180,240,293,305,322,389,451,500,574,575-16690d
AY884782	Spain	D1b	137C,142+XA,404,500,575-16690d
HM747202	Spain	E	131,137C,142+XA,144,152,157,180,240,293,305,322,389,451,500,574,575-16690d
HM747203	Spain	E	131,137C,142+XA,144,152,157,180,240,293,305,389,451,500,574,575-16690d
HM747206	Spain	E	131,137C,142+XA,144,152,157,180,240,293,305,322,389,451,500,575-16690d
AM777917	Thailand	D	137C,142+XA,181,213,442,575-16690d
AM777919	Thailand	D1	137C,142+XA,181,213,500,575-16690d
AM777920	Thailand	D4a	137C,142+XA,181,213,386,451,575-16690d
AM777921	Thailand	D4a	137C,142+XA,181,213,386,451,575-16690d
AM777922	Thailand	D4a	137C,142+XA,181,213,386,451,575-16690d
AM777923	Thailand	D1a1'3	137C,142+XA,278,500,575-16690d
AM777924	Thailand	D1a1'3	137C,142+XA,278,500,575-16690d
AM777925	Thailand	D1a1'3	137C,142+XA,278,500,575-16690d
AM777926	Thailand	D1a1'3	137C,142+XA,278,500,575-16690d
HM026616	Tunisia	E	131,137C,142+XA,144,152,157,180,240,293,305,322,389,451,500,574,575-16690d
KP976086	Tunisia	E	131,137C,142+XA,144,152,157,180,240,293,305,322,389,451,500,574,575-16690d
KP976087	Tunisia	E	131,137C,142+XA,144,152,157,180,240,293,305,322,389,451,500,558C,574,575-16690d
KP976088	Tunisia	E	131,137C,142+XA,144,152,157,180,240,293,305,322,389,451,500,574,575-16690d
KM597073	Uganda	E	131,137C,142+XA,144,152,157,180,240,259,293,305,322,389,451,500,559,575-16690d
KM597074	Uganda	E	131,137C,142+XA,144,152,157,180,240,259,293,305,322,389,451,500,559,575-16690d
KM597075	Uganda	E	131,137C,142+XA,144,152,157,180,240,259,293,305,322,389,451,500,559,575-16690d
KM597076	Uganda	E	131,137C,142+XA,144,152,157,180,240,259,293,305,322,389,451,500,559,575-16690d
KM597077	Uganda	E	131,137C,142+XA,144,152,157,180,240,259,293,305,322,389,451,500,559,575-16690d
KM597078	Uganda	E	131,137C,142+XA,144,152,157,180,240,259,293,305,322,389,451,500,559,575-16690d
KM597079	Uganda	E	131,137C,142+XA,144,152,157,180,240,259,293,305,322,389,451,500,559,575-16690d
KM597080	Uganda	E	131,137C,142+XA,144,152,157,180,240,259,293,305,322,389,445T,451,500,559,575-16690d
KM597081	Uganda	D3a	137C,142+XA,240,278,322,451,575-16690d
KM597082	Uganda	D3a	137C,142+XA,240,278,322,451,575-16690d
KM597083	Uganda	D3a	137C,142+XA,240,278,322,451,575-16690d
KM597084	Uganda	D3a	137C,142+XA,240,278,322,451,575-16690d
KM597085	Uganda	D3a	137C,142+XA,240,278,322,451,575-16690d
KM597086	Uganda	D3a	137C,142+XA,240,278,322,451,575-16690d
KM597087	Uganda	D3a	137C,142+XA,240,278,322,451,575-16690d
KM597088	Uganda	D3a	137C,142+XA,240,278,322,451,575-16690d
KM597089	Uganda	D3a	137C,142+XA,240,278,322,451,575-16690d
KM597090	Uganda	D3a	137C,142+XA,240,278,322,451,575-16690d
KM597091	Uganda	D3a	137C,142+XA,240,278,322,451,575-16690d
KM597092	Uganda	D3a	137C,142+XA,240,278,322,451,575-16690d
KM597093	Uganda	D3a	137C,142+XA,240,278,322,451,575-16690d
KM597094	Uganda	D3a	137C,142+XA,240,278,322,451,575-16690d
KM597095	Uganda	D3a	137C,142+XA,240,278,322,451,575-16690d
KM597096	Uganda	D3a	137C,142+XA,240,278,322,451,575-16690d
KM597097	Uganda	D3a	137C,142+XA,240,278,322,451,575-16690d
KM597098	Uganda	D3a	137C,142+XA,240,278,322,451,575-16690d
KM597099	Uganda	D3a	137C,142+XA,240,278,322,451,575-16690d
KM597100	Uganda	D3a	137C,142+XA,240,278,322,451,575-16690d
KM597101	Uganda	D3a	137C,142+XA,240,278,322,451,575-16690d
KM597102	Uganda	D3a	137C,142+XA,240,278,322,451,575-16690d
KM597103	Uganda	D3a	137C,142+XA,240,278,322,451,575-16690d
KM597104	Uganda	D3a	137C,142+XA,240,278,322,451,575-16690d
KM597105	Uganda	D3a	137C,142+XA,240,278,322,451,575-16690d
KM597106	Uganda	D3a	137C,142+XA,240,278,322,451,575-16690d
KM597107	Uganda	D3a	137C,142+XA,240,278,322,451,575-16690d
KM597108	Uganda	D3a	137C,142+XA,240,278,322,451,575-16690d
KM597109	Uganda	D3a	137C,142+XA,240,278,451,559,575-16690d
KM597110	Uganda	D3a	137C,142+XA,240,278,451,559,575-16690d
KM597111	Uganda	D3a	137C,142+XA,240,278,451,559,575-16690d
KM597112	Uganda	D3a	137C,142+XA,240,278,451,559,575-16690d
KM597113	Uganda	D1a1	137C,142+XA,278,451,473,500,575-16690d
KM597114	Uganda	D1a1	137C,142+XA,278,451,473,500,575-16690d
KM597115	Uganda	D1a1	137C,142+XA,278,451,473,500,575-16690d
KM597116	Uganda	D1a1	137C,142+XA,278,451,473,500,575-16690d
KM597117	Uganda	D1a1	137C,142+XA,278,451,473,500,575-16690d
KM597118	Uganda	D1b	137C,142+XA,404,500,575-16690d
KM597119	Uganda	D1b	137C,142+XA,404,500,575-16690d
KM597120	Uganda	D1b	137C,142+XA,404,500,575-16690d
KM597121	Uganda	D1b	137C,142+XA,404,500,575-16690d
KM597122	Uganda	D1b	137C,142+XA,404,500,575-16690d
KM597123	Uganda	D1b	137C,142+XA,404,500,575-16690d
KM597124	Uganda	D1b	137C,142+XA,404,500,575-16690d
KM597125	Uganda	D1b	137C,142+XA,404,500,575-16690d
KM597126	Uganda	D1b	137C,142+XA,404,500,575-16690d
KM597127	Uganda	D1b	137C,142+XA,404,500,575-16690d
KM597128	Uganda	D1b	137C,142+XA,404,500,575-16690d
KM597129	Uganda	D1b	137C,142+XA,404,500,575-16690d
KM597130	Uganda	D	137C,142+XA,181,213,575-16690d
KM597131	Uganda	D	137C,142+XA,181,213,575-16690d
KM597132	Uganda	D	137C,142+XA,181,213,575-16690d
KM597133	Uganda	D	137C,142+XA,181,213,575-16690d
KM597134	Uganda	D	137C,142+XA,181,213,575-16690d
KM597135	Uganda	D	137C,142+XA,181,213,575-16690d
KM597136	Uganda	D	137C,142+XA,181,213,575-16690d
KM597137	Uganda	D	137C,142+XA,181,213,575-16690d
KM597138	Uganda	D	137C,142+XA,181,213,575-16690d
KM597139	Uganda	D	137C,142+XA,181,213,575-16690d
KM597140	Uganda	D	137C,142+XA,181,213,575-16690d
KM597141	Uganda	D	137C,142+XA,181,213,575-16690d
KM597142	Uganda	D	137C,142+XA,181,213,575-16690d
KM597143	Uganda	D	137C,142+XA,181,213,575-16690d
KM597144	Uganda	D	137C,142+XA,181,213,575-16690d
KM597145	Uganda	D	137C,142+XA,181,213,575-16690d
KM597146	Uganda	D	137C,142+XA,181,213,575-16690d
KM597147	Uganda	D	137C,142+XA,181,213,575-16690d
KM597148	Uganda	D	137C,142+XA,181,213,575-16690d
KM597149	Uganda	D	137C,142+XA,181,213,575-16690d
KM597150	Uganda	D	137C,142+XA,181,213,575-16690d
KM597151	Uganda	D1e	137C,142+XA,240,300,500,559,575-16690d
KM597152	Uganda	D1e	137C,142+XA,240,300,500,559,575-16690d
KM597153	Uganda	D1b	137C,142+XA,404,483,485A,487A,489A,491C,498,500,544A,552A,556A,567,569A,572A,575-16690d
JQ238239	United Kingdom	D1a1	137C,142+XA,278,451,473,500,575-16690d
JQ273076	United Kingdom	D1a1	137C,142+XA,278,451,500,575-16690d
JQ273235	United Kingdom	E1a1a	124T,131,137C,142+XA,144,152,157,240,293,305,322,389,451,500,574,575-16690d
JQ273236	United Kingdom	E1a1a	124T,131,137C,142+XA,144,152,157,240,293,305,322,389,451,500,574,575-16690d
JQ273237	United Kingdom	E1a1a	124T,131,137C,142+XA,144,152,157,240,293,305,322,389,451,500,574,575-16690d
JQ273238	United Kingdom	E1a1a	124T,131,137C,142+XA,144,152,157,240,293,305,322,389,451,500,574,575-16690d
JQ273353	United Kingdom	E1a1b1	124T,131,137C,142+XA,144,152,157,180,240,278,293,305,322,389,451,500,574,575-16690d
JQ273356	United Kingdom	E1a1b1	124T,131,137C,142+XA,144,152,157,180,240,278,293,305,322,389,451,500,574,575-16690d
JQ273357	United Kingdom	E1a1b1	124T,131,137C,142+XA,144,152,157,180,240,278,293,305,322,389,451,500,574,575-16690d
JQ273358	United Kingdom	E1a1b1	124T,131,137C,142+XA,144,152,157,180,240,278,293,305,322,389,451,500,574,575-16690d
JQ273414	United Kingdom	E1a1b2	124T,131,137C,142+XA,144,152,157,180,240,293,305,322,389,451,500,574,575-16690d
JQ273426	United Kingdom	E1a1b2	124T,131,137C,142+XA,144,152,157,180,240,293,305,322,389,451,500,574,575-16690d
JQ273465	United Kingdom	E1a1b1	124T,131,137C,142+XA,144,152,157,180,240,278,293,305,322,389,451,500,574,575-16690d
JQ273533	United Kingdom	E	131,137C,142+XA,144,152,157,180,240,259,293,305,322,389,451,500,559,575-16690d
AB252791	Vietnam	D1e	137C,142+XA,240,300,322,500,559,575-16690d
AB252792	Vietnam	D1e	137C,142+XA,240,300,500,559,575-16690d
AB252801	Vietnam	D1	137C,142+XA,500,575-16690d
AB252805	Vietnam	D1b	137C,142+XA,404,500,575-16690d
AB306896	Vietnam	D1b	135+A,180,240,404,500,575-16690d
AB306897	Vietnam	D1b	135+A,321,404,500,575-16690d
AB306898	Vietnam	D1	135+A,357T,360T,500,575-16690d
AB306899	Vietnam	D1	135+A,240,404,500,559,575-16690d
AB306901	Vietnam	D1	135+A,180A,240,281,322,386,442,451,500,575-16690d
AB306908	Vietnam	D3a	135+A,240,278,451,575-16690d
AB306909	Vietnam	D1	135+A,240,500,575-16690d
AB306910	Vietnam	D1e	135+A,240,300,322,500,559,575-16690d
AB306911	Vietnam	D1	135+A,181,240,247,404,500,559,575-16690d
AB306913	Vietnam	D1a1	135+A,278,389,451,500,575-16690d
AB306914	Vietnam	D1	135+A,500,575-16690d
AB306915	Vietnam	D1	135+A,181,213,500,575-16690d
AB306916	Vietnam	D	135+A,181,213,275,429G,575-16690d
AB326933	Vietnam	D1	135+A,240,300,442,500,559,575-16690d
AB326934	Vietnam	D1	135+A,240,300,404,500,546,575-16690d
AB326935	Vietnam	D1e'g'h	135+A,180,213,239,240,500,559,575-16690d
AB326940	Vietnam	D3'4	135+A,451,575-16690d
AB326941	Vietnam	D3'4	135+A,451,575-16690d
AB326942	Vietnam	D3'4	135+A,265,451,575-16690d
AB326943	Vietnam	D3'4	135+A,451,575-16690d
AB326945	Vietnam	D1a1	135+A,180,240,259,266,278,281,386,451,500,575-16690d
AB326948	Vietnam	D	135+A,181,213,575-16690d
AB326949	Vietnam	D1b	135+A,180,404,451,500,575-16690d
AB326950	Vietnam	D1	135+A,500,575-16690d
AB326951	Vietnam	D1	135+A,240,300,442,451,500,575-16690d
AB326952	Vietnam	D4a	135+A,181,213,347A,451,559,575-16690d
KP976089	Vietnam	D1b	137C,142+XA,404,500,575-16690d
KP976090	Vietnam	D1b	137C,142+XA,404,500,575-16690d
KP976091	Zimbabuwe	D1a1	137C,142+XA,278,451,473,500,575-16690d
KP976092	Zimbabuwe	D1a1	137C,142+XA,278,451,473,500,575-16690d
KP976093	Zimbabuwe	D1	137C,142+XA,221,240,305,442,451,458,461,500,549,575-16690d
Note: European, African and Asian mitochondrial control region sequences retrieved from GenBank were used for the median joining network analysis (Fig. 1). Assignments to sub-haplogroups and variants conform to the pig and wild boar mtDNA tree obtained from Dome Tree [22]
