# Supplementary material for: Analysis of the genetic variation in mitochondrial DNA, Y-chromosome sequences, and MC1R sheds light on the ancestry of Nigerian indigenous pigs
Source: Genet Sel Evol. 2017 Jun 26;49:52. doi: 10.1186/s12711-017-0326-1 (PMC5485568; doi:10.1186/s12711-017-0326-1)
Supplement: Supplementary file 5 — Additional file 5: Table S4. MC1R alleles in the global population of pigs. Thirty-four MC1R haplotypes (seven NIP de novo plus 27 downloaded from GenBank) were used to construct the MC1R network. [file 12711_2017_326_MOESM5_ESM.xlsx]

## Sheet: Sheet1
Additional file 5: Table S4. MC1R alleles in the global population of pigs
GenBank Accession Number	Source	Location	Phenotype/Breed	Allele	Closest Match
FJ665484	Li et al. (2010) Heredity	China		*0201+
FJ665479	Li et al. (2010) Heredity	China	Chinese Native Domestic	*0109
FJ665475	Li et al. (2010) Heredity	China	Chinese Native Domestic	*0109
FJ665487	Li et al. (2010) Heredity	Red River Hog - Africa	Potamochoerus porcus	-	*0103
FJ665470	Li et al. (2010) Heredity	China	Chinese Native Domestic	-	*0103
FJ665472	Li et al. (2010) Heredity	China	Chinese Native Domestic	-	*0107
FJ665478	Li et al. (2010) Heredity	China	Chinese Native Domestic	*0004
KX674385	Linderholm et al. (2016) R Soc Open Sci
KX674383	Linderholm et al. (2016) R Soc Open Sci
EU443680	Fang et al. (2009) PLoS Genet			*0202
EU443689	Fang et al. (2009) PLoS Genet			*0301
AY916524	Shi et al. (2006) Anim Genet			*0003
EU443644	Fang et al. (2009) PLoS Genet			*0101
AY916522	Shi et al. (2006) Anim Genet			*0102
EU443657	Fang et al. (2009) PLoS Genet			*0103
EU443658	Fang et al. (2009) PLoS Genet			*0104
FJ665471	Li et al. (2010) Heredity			*0106
FJ665474	Li et al. (2010) Heredity			*0107
FJ665476	Li et al. (2010) Heredity			*0108
FJ665480	Li et al. (2010) Heredity			*0111
EU443659	Fang et al. (2009) PLoS Genet			*0105
EU443660	Fang et al. (2009) PLoS Genet			*0201
EU443682	Fang et al. (2009) PLoS Genet			*0203
EU443691	Fang et al. (2009) PLoS Genet			*0401
EU443694	Fang et al. (2009) PLoS Genet			*0501
EU443722	Fang et al. (2009) PLoS Genet			*0502
EU443725	Fang et al. (2009) PLoS Genet			*0503
KX264504	De novo		Nigerian Indigenous pigs	*0301
KX264515	De novo		Nigerian Indigenous pigs	*0101
KX264521	De novo		Nigerian Indigenous pigs
KX264523	De novo		Nigerian Indigenous pigs
KX264575	De novo		Nigerian Indigenous pigs
KX264583	De novo		Nigerian Indigenous pigs
KX264588	De novo		Nigerian Indigenous pigs
Note: Thirty-four MC1R haplotypes (seven NIP de novo plus 27 downloaded from GenBank) used to construct the MC1R network
